# Supplementary material for: Flexibility of equine bioenergetics and muscle plasticity in response to different types of training: An integrative approach, questioning existing paradigms
Source: PLoS One. 2021 Apr 13;16(4):e0249922. doi: 10.1371/journal.pone.0249922 (PMC8043414; doi:10.1371/journal.pone.0249922)
Supplement: S1 Table — Raw data of muscle fiber type composition and muscle fiber cross sectional area in the M. pectoralis, M. vastus lateralis and M. semitendinosus in untrained condition (untrained) and after 8 weeks of dry treadmill training (trained). (XLSX) [file pone.0249922.s001.xlsx]

## Sheet: Sheet1
			Fiber count				Fiber cross sectional area (µm2)				Muscle fiber type composition (percentage)
	M. pectoralis		Type I	Type IIA	Type IIX	Type IIAX	Type I	Type IIA	Type IIX	Type IIAX	Type I	Type IIA	Type IIX	Type IIAX
	Horse 1	untrained	83	138	90	13	4669.76	10029.6	12863.3	12038	0.256173	0.425926	0.277778	0.040123
		trained	420	263	254	163	2923.55	3400.09	4156.95	3642.48	0.381818	0.239091	0.230909	0.148182
	Horse 2	untrained	197	121	226	58	5011.92	6464.62	7281.67	6792.76	0.32562	0.2	0.373554	0.095868
		trained	344	228	209	47	2936.74	3324.24	4418.3	3238.49	0.415459	0.275362	0.252415	0.056763
	Horse 3	untrained	69	132	102	41	5920.48	11390.8	11064.3	8863.81	0.200581	0.383721	0.296512	0.119186
		trained	109	160	62	14	3403.39	3839.53	4413.36	4747.26	0.315942	0.463768	0.17971	0.04058
	Horse 4	untrained	128	243	127	54	4306.18	6435.77	7831.58	8466.42	0.231884	0.440217	0.230072	0.097826
		trained	367	706	265	153	2657.25	4226.2	5088.59	4695.32	0.246144	0.473508	0.177733	0.102616
	Horse 5	untrained	194	271	143	36	2737.22	4420.78	5279.87	5003.67	0.301242	0.420807	0.22205	0.055901
		trained	191	149	54	28	5198.25	5514.84	6226.35	4867.64	0.452607	0.353081	0.127962	0.066351
	Horse 6	untrained	229	264	143	85	4922.05	5684.68	5481.04	5166.92	0.316736	0.365145	0.197787	0.117566
		trained	158	148	127	54	4610.4	5686.33	5636.04	5875.95	0.324435	0.303901	0.26078	0.110883
	Horse 7	untrained	141	276	271	33	3059.59	4053.89	5128.17	3552.61	0.195562	0.382802	0.375867	0.04577
		trained	223	243	235	5	3654.85	3949.18	4466.95	3901.36	0.315864	0.344193	0.332861	0.007082
	M. vastus lateralis		Type I	Type IIA	Type IIX	Type IIAX	Type I	Type IIA	Type IIX	Type IIAX	Type I	Type IIA	Type IIX	Type IIAX
	Horse 1	untrained	147	126	36	48	2465.15	5766.3	7360.81	6784.51	0.411765	0.352941	0.10084	0.134454
		trained	160	421	351	154	2194.72	4536.2	6110.1	5262.55	0.146924	0.386593	0.322314	0.141414
	Horse 2	untrained	170	218	246	76	1883.08	3411.63	4154.47	3897.24	0.238764	0.30618	0.345506	0.106742
		trained	237	361	261	152	2345.6	4524.66	6354.14	4888.25	0.233498	0.355665	0.257143	0.149754
	Horse 3	untrained	60	96	100	25	2609.43	4621.94	4757.16	4084.39	0.213523	0.341637	0.355872	0.088968
		trained	96	226	256	35	2395.07	3672.99	4432.32	4060.49	0.156607	0.368679	0.417618	0.057096
	Horse 4	untrained	181	340	161	58	3149.45	5274.92	5107.55	5495.05	0.243607	0.457604	0.216689	0.078062
		trained	125	301	184	44	2653.95	4908.86	5485.16	5993.03	0.191131	0.460245	0.281346	0.067278
	Horse 5	untrained	197	238	306	25	3236.02	5035	6348.37	5875.13	0.25718	0.310705	0.399478	0.032637
		trained	44	94	52	12	4124.79	7457.28	9722.08	8213.31	0.217822	0.465347	0.257426	0.059406
	Horse 6	untrained	216	358	256	28	2440.41	4096.76	5576.67	4964.1	0.251748	0.417249	0.298368	0.032634
		trained	70	147	161	7	4682.13	6950.23	10182.1	9634.69	0.181818	0.381818	0.418182	0.018182
	Horse 7	untrained	234	340	239	25	1977.07	3496.55	4704.39	3926.92	0.279236	0.405728	0.285203	0.029833
		trained	122	300	292	45	1868.23	3344.03	6026.01	4161.89	0.160738	0.395257	0.384717	0.059289
	M. semitendinosus		Type I	Type IIA	Type IIX	Type IIAX	Type I	Type IIA	Type IIX	Type IIAX	Type I	Type IIA	Type IIX	Type IIAX
	Horse 1	untrained	74	181	285	74	2036.43	3153.57	5270.8	3909.61	0.120521	0.294788	0.464169	0.120521
		trained	82	184	207	45	2484.93	4105.83	5574.2	5180.11	0.158301	0.355212	0.399614	0.086873
	Horse 2	untrained	75	249	432	65	3024.13	4348.22	5128.17	4307.82	0.091241	0.30292	0.525547	0.079075
		trained	149	333	531	93	2726.5	3232.72	4164.37	3716.68	0.13472	0.301085	0.480108	0.084087
	Horse 3	untrained	18	31	37	9	3109.88	4734.9	5391.99	4898.14	0.189474	0.326316	0.389474	0.094737
		trained	49	169	158	68	3679.58	5701.99	8030.28	6062.28	0.11036	0.380631	0.355856	0.153153
	Horse 4	untrained	121	485	176	108	4748.09	7078.02	7984.11	7714.51	0.131665	0.527748	0.191513	0.117519
		trained	136	484	328	190	3989.58	4767.05	4996.25	4646.68	0.117545	0.418323	0.283492	0.164218
	Horse 5	untrained	88	101	82	11	4881.65	7090.39	7986.58	9351.07	0.312057	0.358156	0.29078	0.039007
		trained	159	390	296	40	3218.71	3638.36	5982.31	5413.43	0.179661	0.440678	0.334463	0.045198
	Horse 6	untrained	20	82	135	30	7002.17	5500	6655.9	4379.55	0.074627	0.30597	0.503731	0.11194
		trained	113	362	359	34	5160.32	4476.84	7045.05	5248.54	0.129143	0.413714	0.410286	0.038857
	Horse 7	untrained	121	367	339	26	3468.52	3563.33	7384.72	5556.06	0.141852	0.430246	0.397421	0.030481
		trained	179	580	791	89	2198.02	2511.32	3404.21	2320.04	0.109213	0.353874	0.482611	0.054301
